# Supplementary material for: Flutamide Promotes Early Hepatocarcinogenesis Through Mitophagy in High-Fat Diet-Fed Non-Obese Steatotic Rats
Source: Int J Mol Sci. 2025 Mar 17;26(6):2709. doi: 10.3390/ijms26062709 (PMC11943065; doi:10.3390/ijms26062709)
Supplement: Supplementary file 1 [file ijms-26-02709-s001.zip]

Archive with 1 entries (1 files):
- ijms-3414758-supplementary.pdf
